# Supplementary material for: Clinical Health Psychology Perspectives in Diabetes Care: A Retrospective Cohort Study Examining the Role of Depression in Adherence to Visits and Examinations in Type 2 Diabetes Management
Source: Healthcare (Basel). 2024 Sep 27;12(19):1942. doi: 10.3390/healthcare12191942 (PMC11475538; doi:10.3390/healthcare12191942)
Supplement: Supplementary file 1 [file healthcare-12-01942-s001.zip]

Archive with 1 entries (1 files):
- healthcare-3177249-supplementary.pdf
